# Supplementary material for: Spatial Patterns of Frangula alnus (Rosales: Rhamnaceae): Implications for Invasive Plant Management
Source: Biology (Basel). 2023 Nov 1;12(11):1393. doi: 10.3390/biology12111393 (PMC10669815; doi:10.3390/biology12111393)
Supplement: Supplementary file 1 [file biology-12-01393-s001.zip]

Archive with 1 entries (1 files):
- biology-2666306-supplementary.pdf
